# Supplementary material for: Acinetobacter baumannii Can Survive with an Outer Membrane Lacking Lipooligosaccharide Due to Structural Support from Elongasome Peptidoglycan Synthesis
Source: mBio. 2021 Nov 30;12(6):e03099-21. doi: 10.1128/mBio.03099-21 (PMC8630537; doi:10.1128/mBio.03099-21)
Supplement: DATA SET S1 [file mbio.03099-21-sd001.xlsx]

## Sheet: Tab 1. Strains & plasmids
Strain #	Designation in paper	Brief Genotype	Plasmid	Source	Next gen sequenced?	NGS method	Full Genotype
BWS003		19606 wild-type	none	ATCC	YES, Accession #: CP074585-CP074586	PacBio	A. baumannii ATCC 19606 Wild-type
BWS399	WT 19606	Isogenic wild-type for all recombineered strains	none	This Study	YES	Iseq	19606 HMPREF0010_03290(S548L) moaA(P166Y) HMPREF0010_00141(rare start codon) HMPREF0010_02765(Δ284-317)
BWS016	WT 17878	17978	none	ATCC	YES, Accession #: CP074707-CP074712	PacBio	A. baumannii ATCC 17978 Wild-type
BWS041	WT 5075	5075 wild-type	none		YES	Iseq	A. baumannii 5075-UW wild-type
BWS014	E. coli WT	E. coli K-12 W3110 wild-type	none		YES	Iseq	F- λ-, rph-1 IN(rrnD, rrnE)1
BWS070	E. coli DH5ɑ	E. coli DH5ɑ wild-type	none		NO		F- φ80lacZΔM15 Δ(lacZYA-argF)U169 recA1 endA1 hsdR17 (rK-, mK+) phoA supE44 λ- thi-1
BWS400		E. coli DH5⍺ (pMMB67EHtet)	pMMB67EHtet	Tucker et al. 2014	NO		E. coli DH5⍺ (pMMB67EHtet)
BWS411		E. coli DH5⍺ (pMMB67EHtet-ElsL-HA)	pMMB67EHtet-ElsL-HA	This Study	NO		E. coli DH5⍺ (pMMB67EHtet-ElsL-HA)
BWS439		E. coli DH5⍺ (pMMB67EHtet-ElsL-C138S-HA)	pMMB67EHtet-ElsL-C138S-HA	This Study	NO		E. coli DH5⍺ (pMMB67EHtet-ElsL-C138S-HA)
BWS441		E. coli DH5⍺ (pMMB67EHtet-PBP2-S326A-HA)	pMMB67EHtet-PBP2-S326A-HA	This Study	NO		E. coli DH5⍺ (pMMB67EHtet-PBP2-S326A-HA)
BWS412		E. coli DH5⍺ (pMMB67EHtet-RodA-HA)	pMMB67EHtet-RodA-HA	This Study	NO		E. coli DH5⍺ (pMMB67EHtet-RodA-HA)
BWS510		E. coli DH5⍺ (pMMB67EHtet-RodA)	pMMB67EHtet-RodA	This Study	NO		E. coli DH5⍺ (pMMB67EHtet-RodA)
BWS088		19606 (pMMB67EHtet-RecAB)	pMMB67EHtet-RecAB	Tucker et al. 2014	NO		BWS399 (pMMB67EHtet-RecAB)
BWS348		19606 ΔmlaE::frt ΔpldA::frt (pMMB67EHtet-RecAB)	pMMB67EHtet-RecAB	This Study	NO		BWS399 ΔmlaE::frt ΔpldA::frt (pMMB67EHtetRecAB)
BWS470		19606 ΔelsL::frt (pMMB67EHtet-RecAB)	pMMB67EHtet-RecAB	This Study	NO		BWS399 ΔelsL::frt HMPREF0010_00246 (L191P) (pMMB67EHtet-RecAB)
BWS506	19606 pMMB	19606 (pMMB67EHtet)	pMMB67EHtet	This Study	NO		BWS399 (pMMB67EHtet)
BWS507	19606 pPBP1A	19606 (pMMB67EHtet-PBP1A-HA)	pMMB67EHtet-PBP1A-HA	This Study	NO		BWS399 (pMMB67EHtet-PBP1A-HA)
BWS508	19606 pPBP2(S326A)	19606 (pMMB67EHtet-PBP2-S326A-HA)	pMMB67EHtet-PBP2-S326A-HA	This Study	NO		BWS399 (pMMB67EHtet-PBP2-S326A-HA)
BWS431		19606 (pMMB67EHtet-ElsL-HA)	pMMB67EHtet-ElsL-HA	This Study	NO		19606 (pMMB67EHtet-ElsL-HA)
BWS540		19606 (pMMB67EHtet-Ec-LdtA-HA)	pMMB67EHtet-Ec-LdtA-HA	This Study	NO		19606 (pMMB67EHtet-Ec-LdtA-HA)
BWS491	19606 Δ02275	19606 ΔHMPREF0010_02275::kan	none	This Study	NO		BWS399 ΔHMPREF0010_02275::kan
BWS475	19606 Δ02864	19606 ΔHMPREF0010_02864::kan	none	This Study	NO		BWS399 ΔHMPREF0010_02864::kan
BWS310	19606 ΔelsL	19606 ΔelsL::kan	none	This Study	YES	Iseq	BWS399 ΔelsL::kan HMPREF0010_00246 (L191P)
BWS512	ΔelsL pMMB	19606 ΔelsL::kan (pMMB67EHtet)	pMMB67EHtet	This Study	NO		BWS399 ΔelsL::kan HMPREF0010_00246 (L191P) (pMMB67EHtet)
BWS448	ΔelsL pElsL	19606 ΔelsL::kan (pMMB67EHtet-ElsL-HA)	pMMB67EHtet-ElsL-HA	This Study	NO		BWS399 ΔelsL::kan HMPREF0010_00246 (L191P) (pMMB67EHtet-ElsL-HA)
BWS449	ΔelsL pElsL(C138S)	19606 ΔelsL::kan (pMMB67EHtet-ElsL-C138S-HA)	pMMB67EHtet-ElsL-C138S-HA	This Study	NO		BWS399 ΔelsL::kan HMPREF0010_00246 (L191P) (pMMB67EHtet-ElsL-C138S-HA)
BWS513	ΔelsL pLdcA	19606 ΔelsL::kan (pMMB67EHtet-LdcA-HA)	pMMB67EHtet-LdcA-HA	This Study	NO		BWS399 ΔelsL::kan HMPREF0010_00246 (L191P) (pMMB67EHtet-LdcA-HA)
BWS492	19606 ΔelsL Δ02275	19606 ΔelsL::frt ΔHMPREF0010_02275::kan	none	This Study	NO		BWS399 ΔelsL::frt HMPREF0010_00246 (L191P) ΔHMPREF0010_02275::kan
BWS495	19606 ΔelsL Δmpl	19606 ΔelsL::frt Δmpl::kan	none	This Study	NO		BWS399 ΔelsL::frt HMPREF0010_00246 (L191P) Δmpl::kan
BWS013	ΔmlaE ΔpldA	19606 ΔmlaE::frt ΔpldA::frt	none	Powers and Trent 2018	YES	Iseq	BWS399 ΔmlaE::frt ΔpldA::frt
BWS428	19606 ΔmrdA (PBP2)	19606 ΔmrdA::kan	none	This Study	NO		BWS399 ΔmrdA::kan
BWS450	ΔmrdA pPBP2	19606 ΔmrdA::kan (pMMB67EHtet-PBP2-HA)	pMMB67EHtet-ElsL-HA	This Study	NO		BWS399 ΔmrdA::kan (pMMB67EHtet-PBP2-HA)
BWS451	ΔmrdA pPBP2(S326A)	19606 ΔmrdA::kan (pMMB67EHtet-PBP2-S326A-HA)	pMMB67EHtet-PBP2-S326A-HA	This Study	NO		BWS399 ΔmrdA::kan (pMMB67EHtet-PBP2-S326A-HA)
BWS494	19606 Δmpl	19606 Δmpl::kan	none	This Study	NO		BWS399 Δmpl::kan
BWS503	19606 ΔponA	19606 ΔponA::kan	none	Boll et al. 2016	NO		BWS399 ΔponA::kan
BWS509	19606 ΔponA pMMB	19606 ΔponA::kan (pMMB67EHtet)	pMMB67EHtet	This Study	NO		BWS399 ΔponA::kan (pMMB67EHtet)
BWS370	19606 ΔrodA	19606 ΔrodA::kan	none	This Study	YES	Iseq	BWS399 ΔrodA::kan
BWS511	ΔrodA pRodA	19606 ΔrodA::kan (pMMB67EHtet-RodA)	pMMB67EHtet-RodA	This Study	NO		BWS399 ΔrodA::kan (pMMB67EHtet-RodA)
BWS517	ΔmlaE ΔpldA pMMB	ATCC 19606rec ΔmlaE::frt ΔpldA::frt (pMMB67EHtet)	pMMB67EHtet	This Study	NO		BWS399 ΔmlaE::frt ΔpldA::frt (pMMB67EHtet)
BWS518	ΔmlaE ΔpldA pPBP1A	ATCC 19606rec ΔmlaE::frt ΔpldA::frt (pMMB67EHtet-PBP1A-HA)	pMMB67EHtet-PBP1A-HA	This Study	NO		BWS399 ΔmlaE::frt ΔpldA::frt (pMMB67EHtet-PBP1A-HA)
BWS519	ΔmlaE ΔpldA pPBP2(S326A)	ATCC 19606rec ΔmlaE::frt ΔpldA::frt (pMMB67EHtet-PBP2-S326A-HA)	pMMB67EHtet-PBP2-S326A-HA	This Study	NO		BWS399 ΔmlaE::frt ΔpldA::frt (pMMB67EHtet-PBP2-S326A-HA)
BWS182	5075 dacC	5075 dacC::T26	none	Gallagher et al 2015, 55-D-9	YES	Iseq	5075 dacC::T26 crp(Q204fs)
BWS184	5075 elsL	5075 elsL::T26	none	Gallagher et al 2015, 41-F-11	NO		5075 elsL::T26
BWS423	5075 elsS	5075 elsS::T26	none	Gallagher et al 2015, 53-C-1	YES	Iseq	5075 elsS::T26
BWS187	5075 mrdA (PBP2)	5075 mrdA::T26	none	Gallagher et al 2015, 101-A-11	YES	Iseq	5075 mrdA::T26 ABUW_3825(Y329N) ABUW_3609::IS5
BWS188	5075 mreB	5075 mreB::T26	none	Gallagher et al 2015, 92-H-1	NO		5075 mreB::T26
BWS351	5075 mreC	5075 mreC::T26	none	Gallagher et al 2015, 100-E-6	YES	Iseq	5075 mreC::T26
BWS190	5075 mreD	5075 mreD::T26	none	Gallagher et al 2015, 17-D-10	YES	Iseq	5075 mreD::T26 ABUW_2208(I220M) pgaB(P354Q)
BWS192	5075 rodA	5075 rodA::T26	none	Gallagher et al 2015, 28-B-5	YES	Iseq	5075 rodA::T26
BWS120	17978 ΔponA (PBP1A)	17978 ΔponA::kan	none	Boll et al. 2016	YES	Iseq	17978 ΔponA::kan
BWS514	E. coli pMMB	E. coli W3110 (pMMB67EHtet)	pMMB67EHtet	This Study	NO		E. coli W3110 (pMMB67EHtet)
BWS515		E. coli W3110 (pMMB67EHtet-ElsL-HA)	pMMB67EHtet-ElsL-HA	This Study	NO		E. coli W3110 (pMMB67EHtet-ElsL-HA)
BWS516		E. coli W3110 (pMMB67EHtet-Ec-LdcA-HA)	pMMB67EHtet-Ec-LdcA-HA	This Study	NO		E. coli W3110 (pMMB67EHtet-LdcA-HA)
BWS541		E. coli W3110 (pMMB67EHtet-Ec-LdtA-HA)	pMMB67EHtet-Ec-LdtA-HA	This Study	NO		E. coli W3110 (pMMB67EHtet-Ec-LdtA-HA)
BWS391	19606 LOS–	19606 lpxC(S106R)	none	This Study	YES	Iseq	BWS399 lpxC(S106R)
BWS017	ΔmlaE ΔpldA LOS– for Tn-library	19606 ΔmlaE::frt ΔpldA::frt lpxC(K143fs)	none	This Study	YES	Iseq	BWS399 ΔmlaE::frt ΔpldA::frt lpxC(K143fs)
BWS453	ΔmlaE ΔpldA LOS– for all figures except Tn-library	19606 ΔmlaE::frt ΔpldA::frt ΔlpxC::kan lpxA::IS4	none	This Study	YES	Iseq	BWS399 ΔmlaE::frt ΔpldA::frt ΔlpxC::kan lpxA::IS4
BWS468	ΔmlaE ΔpldA LOS– pMMB	19606 ΔmlaE::frt ΔpldA::frt ΔlpxC::kan lpxA::IS4 (pMMB67EHtet)	pMMB67EHtet	This Study	NO		BWS399 ΔmlaE::frt ΔpldA::frt ΔlpxC::kan lpxA::IS4 (pMMB67EHtet)
BWS454	ΔmlaE ΔpldA LOS– pPBP1A	19606 ΔmlaE::frt ΔpldA::frt ΔlpxC::kan lpxA::IS4 (pMMB67EHtet-PBP1A-HA)	pMMB67EHtet-PBP1A-HA	This Study	NO		BWS399 ΔmlaE::frt ΔpldA::frt ΔlpxC::kan lpxA::IS4 (pMMB67EHtet-PBP1A-HA)
BWS456	ΔmlaE ΔpldA LOS– pPBP2(S326A)	19606 ΔmlaE::frt ΔpldA::frt ΔlpxC::kan lpxA::IS4 (pMMB67EHtet-PBP2-S326A-HA)	pMMB67EHtet-PBP2-S326A-HA	This Study	NO		BWS399 ΔmlaE::frt ΔpldA::frt ΔlpxC::kan lpxA::IS4 (pMMB67EHtet-PBP2-S326A-HA)
BWS193	5075 LOS–	5075 lpxA(G153D)	none	This Study	YES	Iseq	5075 lpxA(G153D)
BWS413	5075 LOS– suppressor	5075 lpxC(P109fs) mlaD(L159fs)	none	This Study	YES	Iseq	5075 lpxC(P109fs) mlaD(L159fs)
BWS250	5075 dacC LOS–	5075 dacC::T26 lpxD::IS4 mlaD(G166fs) ABUW_2598*(promoter snp)	none	This Study	YES	Iseq	5075 dacC::T26 crp(Q204fs) lpxD::IS4 mlaD(G166fs) ABUW_2598*(promoter snp)
BWS424	5075 elsS LOS–	5075 elsS::T26 lpxA::IS4 mlaD(T178P) pldA(S10Stop)	none	This Study	YES	Iseq	5075 elsS::T26 lpxA::IS4 mlaD(T178P) pldA(S10Stop)
BWS253	5075 mrdA LOS–	5075 mrdA::T26 lpxC(R189Stop) ABUW_1802::IS4 (pldA operon)	none	This Study	YES	Iseq	5075 mrdA::T26 ABUW_3825(Y329N) ABUW_3609::IS5 lpxC(R189Stop) ABUW_1802::IS4 (pldA operon)
BWS358	5075 mreC LOS–	5075 mreC::T26 lpxC::IS5 IS5 upstream of ABUW_1486	none	This Study	YES	Iseq	5075 mreC::T26 lpxC::IS5 IS5 upstream of ABUW_1486
BWS208	5075 mreD LOS–	5075 mreD::T26 lpxD(C216F) ABUW_0135(D149fs)	none	This Study	YES	Iseq	5075 mreD::T26 ABUW_2208(I220M) pgaB(P354Q) lpxD(C216F) ABUW_0135(D149fs)
BWS255	5075 rodA LOS–	5075 rodA::T26 lpxA(V153M) pldA::fs	none	This Study	YES	Iseq	5075 rodA::T26 lpxA(V153M) pldA::fs

## Sheet: Tab 2. Primers
Primer Name	Purpose	Primer sequence 5’ to 3’
Biotin EZ Tn5	transposon seqeuncing	Biotin-ACCTACAACAAAGCTCTCATCAACC
P5 EZ Tn5	transposon seqeuncing	AATGATACGGCGACCACCGAGATCTACACTCTTTCCCTACACGACGCTCTTCCGATCTNNNNNGGTTGAGATGTGTATAAGAGACAG
5-02275-178up	chromosomal allele PCR screening	CGAGTGATAAAGTTGAAGATGTCACTTGATCAAG
3-02275-104down	chromosomal allele PCR screening	TGCCAGTGTAAAGCGACCTTCTTC
5-02864-148up	chromosomal allele PCR screening	CGTTGGGGAACCTGAGACGGTAG
3-02864-128down	chromosomal allele PCR screening	TCCTTTTGCTTTCCAAACAAGATGGCAC
5-dacC-259up	chromosomal allele PCR screening	TGAAGCCGATCCAGTTGCAGC
3-dacC-366down	chromosomal allele PCR screening	AGCCATGTAAAGTCACATGATGGCC
5-elsL-570up	chromosomal allele PCR screening	GCGAACATTGTTTTGGCGAACTCTG
3-elsL-374down	chromosomal allele PCR screening	CGATGTTAAGTCTTAAGTGGCGCAGC
5-elsS-178up	chromosomal allele PCR screening	CGTCTAGTTGCTGCTGGAGCG
3-elsS-260down	chromosomal allele PCR screening	TTGCCATAGTTGCCAGAGCGC
5-mpl-71up	chromosomal allele PCR screening	AGCCTTGCTATCGTTGCTGGC
3-mpl-333down	chromosomal allele PCR screening	GTTTGCGATGGGTATTGTCTATACGTTACG
5-mrdA-36up	chromosomal allele PCR screening	GTGCGCTTGCGTTAGAATAAGCAG
3-mrdA-205down	chromosomal allele PCR screening	GGCGTGGTAGAGCTTGTTGAGC
5-mreB-143up	chromosomal allele PCR screening	TCTGCTGAATGCTGTGCATCCG
3-mreB-107down	chromosomal allele PCR screening	GCTGAATTACATAAGGCATGCGCC
5-mreC-71up	chromosomal allele PCR screening	TTGTGTAACCCGTGGTGGTGG
3-mreC-99down	chromosomal allele PCR screening	GCATGAATAATGGTCGCCAGCCC
5-mreD-90up	chromosomal allele PCR screening	CCGTCGCCATAATTCAGGTGAGTTTG
3-mreD-185down	chromosomal allele PCR screening	GACCAAGGCTCGTATCTGCTGC
5-rodA-91up	chromosomal allele PCR screening	CGGAAACCTGGTGAGAGCCAGG
3-rodA-234down	chromosomal allele PCR screening	GGCTTACTTTCACCAGGGCGAGTC
5-ponA-230up	chromosomal allele PCR screening	CCGTTCTTGACAGAGAGCTCTAACAAC
3-ponA-278down	chromosomal allele PCR screening	TGTATGCGATGCGTGAGGCG
Ec-LdcA-48up	chromosomal allele PCR screening	TGAGGTGACAACGGCACACC
Ec-LdcA-65down	chromosomal allele PCR screening	CGGTTACTCCTGATTACGCTGTCTC
ptac-seq	Sequencing/PCR of pMMB	TTGACAATTAATCATCGGCTCGTATAATGTGTGG
rrnB-T1-term-seq	Sequencing/PCR of pMMB	ATTTGTCCTACTCAGGAGAGCGTTCAC
EcoRI-elsL-for	Plasmid cloning	CTGAATTCATGTCCCAATTTAAACTTGAAGATGCAGATATTC
XbaI-elsL-HA-rev	Plasmid cloning	CTTATGTCTAGATTAAGCGTAATCTGGAACATCGTATGGGTAGGTTAAAGATTGTTCAGACAAATAAACTAATGCGTC
SacI-RBS-mrdA-for	Plasmid cloning	CTTATGGAGCTCAGGAGAATCCGTATGAAACAGCACTTTCCTTTAAAAGATATCC
XbaI-mrdA-HA-rev	Plasmid cloning	CTTATGTCTAGATTAAGCGTAATCTGGAACATCGTATGGGTATTCATCGACCTCGTTTGTAGCAGGAC
SacI-RBS-rodA-for	Plasmid cloning	CTTATGGAGCTCAGGAGAAGCCGCATGTCTCCTAGTCCAC
xbaI-rodA-HA-rev	Plasmid cloning	CTTATGTCTAGATTAAGCGTAATCTGGAACATCGTATGGgtaTCGATGTGTATGAATAGACATGACTAAACCAAAAG
EcoRI-Ec-ldcA-for	Plasmid cloning	CTTATGGAATTCATGTCTCTGTTTCACTTAATTGCCCCATCG
XbaI-Ec-ldcA-HA-rev	Plasmid cloning	CTTATGTCTAGATTAAGCGTAATCTGGAACATCGTATGGGTACATTTTAAGAACAGGATGACCGCTAATCGTC
EcoRI-EcLdtA-for	Plasmid cloning	CATTAGGAATTCatgCGTCGTGTAAATATTCTTTGCTCATTTGC
XbaI-EcLdtA-HA-rv	Plasmid cloning	CTTATGTCTAGATTAAGCGTAATCTGGAACATCGTATGGgtaAAACATCTGTCTTGAACCAGAACTAATTTGCAC
EcoRI-ponA-for	Plasmid cloning	CTTATGGAATTCATGAAAAAGCTATCCAGTTTGGGCTTCG
xbaI-ponA-HA-rev	Plasmid cloning	CTTATGTCTAGATTAAGCGTAATCTGGAACATCGTATGGGTATTCAATTTGATTAATCAAGTTTTCTAATTCATCTTTTTCACGC
elsL-C138S-for	site-directed mutagenesis	CATGGGTCCATTCGAATGCGTAATGAAGAAATCATTG
elsL-C138S-rev	site-directed mutagenesis	GCATTCGAATGGACCCATGTGACATTGG
mrdA-S326A-for	site-directed mutagenesis	CCTGGTGCAACCATTAAGCCAATGGAAGC
mrdA-S326A-rev	site-directed mutagenesis	CTTAATGGTTGCACCAGGAGGGTATACACC
pRodA-stop-for	site-directed mutagenesis	CACATCGATAACCATACGATGTTCCAGATTACGC
pRodA-stop-rev	site-directed mutagenesis	GAACATCGTATGGTTATCGATGTGTATGAATAGACATG
delta-2275-kan-for	Recombineering	GGTATACAGGTTTAGCATAAAATATCAAGCAAACTTGCCGTTTTTATCATCAAAACAAAACTTGATTGCATAAAGAATCTTGAAAGCAATTGTAAGAAGCGATTGAATAGGCGCATTTATAATTTgcgattgtgtaggctggagctgcttcg
delta-2275-kan-rev	Recombineering	CAGTGTAAAGCGACCTTCTTCATAATCACGCTTACGAAGTAACTTCATCCCTAATACTTCGGTATAGAACTTTAAAGATTGTTCTAAATTGCCTACTCGCAACATTGTATGAAGCATTCGCATGTatatcctccttagttcctattccg
delta-02864-for	Recombineering	TTTTAAGTTTTAAATCATCCTTTGTTTTATCTTAATCTTTTGAAATCTGCGCTTCATTGGCAAAATGTAAGACCACGCATGGTATTTCATGTTATTACCGCACAAATAAATAAAAGTAGGTATATgcgattgtgtaggctggagctgcttcg
delta-02864-kan-rev	Recombineering	TAATAAGCCATTTAAATAGCCAAAAATATACATTTTTAAAAGATTGGCTAAAAATATAAGTATGATTTTTTAGTGCAGCTTAGTTATATTTAAGTCTCTTTATTTCATCTACTTAATATTATTTTatatcctccttagttcctattccg
delta-elsL-kan-for	Recombineering	TTATGGCTACGTCCTGAGCCAAAATTAAAAGATTGATAATCTTTTAATTTTGGCGCAAGACAAGCTTCCCCATAATTTTTCATTAAAGCTCAAAATAGTTGAGTTGATATAAGAGAAGAAATTCGgcgattgtgtaggctggagctgcttcg
delta-elsL-kan-rev	Recombineering	ATGCGAATGAATGATTAAAAATAAGTCATTATTAAGTAAAAAACAATTTTTTGTATTTTATTTAAGCACTTATTTTAATATTTTGATCATTCGGCTAATTAAACAATAATCTTTAAAATCCTATTatatcctccttagttcctattccg
delta-lpxC-kan-for	Recombineering	CAGCAACGTAAGTAATTTAGCGTACAATCTATTGAAAGGCAGTGTATAAACACTGCCTTTTTTTATTTTTGATCAATGACTAAATATGCTAACGTATAGCGGTTTTAAAAAAGAAGTTACAAAGCgcgattgtgtaggctggagctgcttcg
delta-lpxC-kan-rev	Recombineering	ACTACGTTTGGCAAGCAATAAAAAATGATGAGCTTTCTATTTCTTAATTAGAATCGTTCTTAATATGTGATAAAAATCACACTTACTAATGTTACATTATAACATAGCCAAATAAAGACAATGACatatcctccttagttcctattccg
delta-mpl-kan-for	Recombineering	ACAACAACGAATTTTGACTATCTTTTCCAGTTGAGCCTTGCTATCGTTGCTGGCAAATTTATCAATAATGAAAACACAGTAATTCACATTAATACTGTGTACAAAAGCAGTGGAGAAGGCGAGCAgcgattgtgtaggctggagctgcttcg
delta-mpl-kan-rev	Recombineering	GTTTATTTGTAATAACGTGGGATATAGCGTGTTTGCGATGGGTATTGTCTATACGTTACGTTTATTCATCTCGAATAAATTTATGGAAAATATAGAGCCAAAACAGGTTTAAAAAATAATTAAACatatcctccttagttcctattccg
delta-mrdA-kan-for	Recombineering	TCTACAAAGTCAAAAAAGCCAATTTGCCTCTTCACTGAAACTTTGAAAAATATGCGATATTTTAAGTGCGCTTGCGTTAGAATAAGCAGCTATTTTTCTCACCCTATGTCATTAAGTCGATCCGTgcgattgtgtaggctggagctgcttcg
delta-mrdA-kan-rev	Recombineering	CCACATGAGCCAGTTAAATAAAGTTTCGCGGACACGATCGGGAGTTGGTCTTAATCCTTCAATACTGGCGAATGGTAAAACTCGTCTTTTCCATTCGCCCCCAATAATGCGTAATTGATTTTTCAatatcctccttagttcctattccg
delta-rodA-kan-for	Recombineering	AAAATAGTCTATCGGAAACCTGGTGAGAGCCAGGTTTTTTTATTGCAAAATATTGATATACATTGTCATAAATCAGGTTTATGTTAGCATGCGCCAAGCACTGATTGACCTTTAGTTAAAGCCGCgcgattgtgtaggctggagctgcttcg
delta-rodA-kan-rev	Recombineering	TAGGATGAGTTACAAAATCATTGGCCTGAGCAAAATGACTTGTGCTAATAAGGCCAGTACACAAGGCAAGCACTTTTAAAGTTTTATTAACAAATTGAGACAACATATCTTTTTTAAATTCCAGAatatcctccttagttcctattccg
